# Supplementary material for: Self-Efficacy in Nursing Competencies during Students’ Clinical Practicum: The Development of a Self-Assessment Scale
Source: Nurs Rep. 2024 Sep 10;14(3):2327–39. doi: 10.3390/nursrep14030173 (PMC11417760; doi:10.3390/nursrep14030173)
Supplement: Supplementary file 1 [file nursrep-14-00173-s001.zip]

Archive with 1 entries (1 files):
- nursrep-3104830-supplementary.pdf
